# Supplementary material for: Survival in Colon, Rectal and Small Intestinal Cancers in the Nordic Countries through a Half Century
Source: Cancers (Basel). 2023 Feb 3;15(3):991. doi: 10.3390/cancers15030991 (PMC9913304; doi:10.3390/cancers15030991)
Supplement: Supplementary file 1 [file cancers-15-00991-s001.zip]

Archive with 1 entries (1 files):
- 22intestinalCAsupplementery InformationCANCERSs.pdf
